# Supplementary material for: Detection and genetic characterization of circoviruses in more than 80 bat species from eight countries on four continents
Source: Vet Res Commun. 2023 Mar 31;47(3):1561–73. doi: 10.1007/s11259-023-10111-3 (PMC10066014; doi:10.1007/s11259-023-10111-3)
Supplement: Supplementary file 4 — Supplementary file4 (XLSX 17 KB) [file 11259_2023_10111_MOESM4_ESM.xlsx]

## Sheet: Munka1
Table S2. Comparison of all analyzed bat circovirus strains to accepted species All analyzed bat circovirus (family Circoviridae) strains were compared to reference strains of all officially accepted circovirus (family Circoviridae) species based on partial Rep amino acid sequence identity. The data is sorted based on the identity percentage, and the red line represents the used prelimiary specie…
Typed strain	Closest related officially accepted species from family Circoviridae	Identity percentage
>JF938107 Hipposideros armiger China	>KJ641711 Bat associated circovirus 8	1
>KX834475 Myotis fimbriatus China	>KJ641711 Bat associated circovirus 8	1
>KX834476 Myotis ricketti China	>KJ641711 Bat associated circovirus 8	1
>MH760364 Plecotus auritus China	>KX756996 Bat associated circovirus 11	1
>MN175690 Miniopterus schreibersii Italy	>MN928506 Bat associated circovirus 13	1
>MW506314 South Korea	>KJ641727 Bat associated circovirus 5	1
>KJ641734 Vespertilio superans China	>KJ641715 Bat associated cyclovirus 8	0.993151
>KJ641742 Rhinolophus ferrumequinum China	>KJ641741 Bat associated circovirus 9	0.993056
>KX756989 Vespertilio sinensis China	>KX756986 Bat associated circovirus 10	0.993007
>KX756990 Vespertilio sinensis China	>KX756986 Bat associated circovirus 10	0.993007
>KX756991 Vespertilio sinensis China	>KX756986 Bat associated circovirus 10	0.993007
>KX756994 Vespertilio sinensis China	>KX756986 Bat associated circovirus 10	0.993007
>OP380769 Nyctalus noctula Germany	>DQ172906 Starling circovirus	0.992537
>MW506295 South Korea	>KJ641727 Bat associated circovirus 5	0.991379
>OP380754 Pipistrellus pipistrellus Germany	>KX756986 Bat associated circovirus 10	0.99115
>MH778935 Plecotus auritus China	>KX756996 Bat associated circovirus 11	0.986111
>MH778938 Rhinolophus ferrumequinum China	>KC339249 Bat associated circovirus 2	0.986111
>KX756987 Vespertilio sinensis China	>KX756986 Bat associated circovirus 10	0.986014
>KX756993 Vespertilio sinensis China	>KX756986 Bat associated circovirus 10	0.986014
>JF938125 Myotis sp China	>KJ641711 Bat associated circovirus 8	0.985611
>OP380753 Vespertilio murinus Germany	>KX756986 Bat associated circovirus 10	0.984127
>KX756988 Vespertilio sinensis China	>KX756986 Bat associated circovirus 10	0.979021
>OP380799 Vespertilio murinus Hungary	>KX756986 Bat associated circovirus 10	0.979021
>OP380798 Vespertilio murinus Hungary	>KX756986 Bat associated circovirus 10	0.978417
>JF938087 Myotis sp China	>KJ641711 Bat associated circovirus 8	0.978102
>JF938093 Myotis sp China	>KJ641711 Bat associated circovirus 8	0.972222
>MH778936 Rhinolophus ferrumequinum China	>KX756996 Bat associated circovirus 11	0.972222
>KJ641714 Rhinolophus pusillus China	>KJ641740 Bat associated cyclovirus 7	0.972028
>KX756992 Vespertilio sinensis China	>KX756986 Bat associated circovirus 10	0.972028
>KX834480 Myotis ricketti China	>KJ641711 Bat associated circovirus 8	0.971631
>MW732037 bat South Korea	>KJ641716 Bat associated circovirus 12	0.969072
>KY302871 Nyctalus noctula Ukraine	>LC018134 Squirrel associated cyclovirus 1	0.965517
>MH760365 Rhinolophus ferrumequinum China	>KC339249 Bat associated circovirus 2	0.965278
>KX834477 Myotis fimbriatus China	>KJ641711 Bat associated circovirus 8	0.964539
>KX834481 Myotis fimbriatus China	>KJ641711 Bat associated circovirus 8	0.964539
>JF938124 Myotis sp China	>KJ641711 Bat associated circovirus 8	0.962121
>KX834479 Myotis fimbriatus China	>KJ641711 Bat associated circovirus 8	0.957447
>MW506321 South Korea	>AF252610 Pigeon circovirus	0.953271
>KY302872 Pipistrellus nathusii Ukraine	>KC512916 Dragonfly associated cyclovirus 4	0.924658
>JF938080 bat China	>KC512916 Dragonfly associated cyclovirus 4	0.90411
>JN377566 China	>KC512916 Dragonfly associated cyclovirus 4	0.90411
>KJ641710 Myotis blythii China	>KC512916 Dragonfly associated cyclovirus 4	0.90411
>MW506299 South Korea	>DQ172906 Starling circovirus	0.896226
>MW506315 Myotis bombinus South Korea	>DQ172906 Starling circovirus	0.896226
>KY302865 Plecotus auritus Hungary	>JF938079 Bat associated cyclovirus 2	0.882759
>OP380759 Nyctalus noctula Hungary	>LC018134 Squirrel associated cyclovirus 1	0.879433
>OP380789 Rhinolophus affinis Vietnam	>KX756986 Bat associated circovirus 10	0.879121
>KX834465 Myotis pequinius China	>KJ641711 Bat associated circovirus 8	0.865248
>KX834467 Myotis pequinius China	>KJ641711 Bat associated circovirus 8	0.865248
>KX834468 Myotis pequinius China	>KJ641711 Bat associated circovirus 8	0.865248
>KX834469 Myotis pequinius China	>KJ641711 Bat associated circovirus 8	0.865248
>KX834470 Myotis pequinius China	>KJ641711 Bat associated circovirus 8	0.865248
>KX834471 Myotis pequinius China	>KJ641711 Bat associated circovirus 8	0.865248
>KX834472 Myotis pequinius China	>KJ641711 Bat associated circovirus 8	0.865248
>KX834473 Myotis pequinius China	>KJ641711 Bat associated circovirus 8	0.865248
>KX834474 Myotis pequinius China	>KJ641711 Bat associated circovirus 8	0.865248
>OP380795 Barbastella barbastellus Romania	>DQ172906 Starling circovirus	0.858209
>KX834466 Myotis pequinius China	>KJ641711 Bat associated circovirus 8	0.851064
>KX834482 Myotis pequinius China	>KJ641711 Bat associated circovirus 8	0.851064
>KX834483 Myotis pequinius China	>KJ641711 Bat associated circovirus 8	0.851064
>KX834485 Myotis pequinius China	>KJ641711 Bat associated circovirus 8	0.851064
>OP380790 Kerivoula hardwickii Vietnam	>AJ301633 Canary circovirus	0.850746
>OP380785 Glauconycteris superba Democratic Republic of the Congo	>KJ641716 Bat associated circovirus 12	0.85
>OP380751 Eptesicus nilsonnii Hungary	>AJ301633 Canary circovirus	0.848485
>KX834484 Myotis pequinius China	>KJ641711 Bat associated circovirus 8	0.843972
>KX834492 Rhinolophus pusillus China	>KJ641723 Bat associated circovirus 7	0.843972
>OP380787 Casinycteris argynnis Democratic Republic of the Congo	>KC771281 Human associated cyclovirus 9	0.843284
>JF938085 Rhinolophus luctus China	>KJ641711 Bat associated circovirus 8	0.840278
>JF938089 Myotis sp China	>KJ641711 Bat associated circovirus 8	0.840278
>JF938090 Myotis sp China	>KJ641711 Bat associated circovirus 8	0.840278
>JF938106 Hipposideros armiger China	>KJ641711 Bat associated circovirus 8	0.840278
>OP380746 Rhinolophus ferrumequinum Hungary	>KU230452 Tick associated circovirus 1	0.838384
>JF938111 Rousettus leschenaulti China	>KJ641711 Bat associated circovirus 8	0.833333
>MH921452 Pipistrellus pipistrellus China	>KJ641716 Bat associated circovirus 12	0.832168
>OP380784 Epomops franqueti Democratic Republic of the Congo	>GQ404849 Chimpanzee associated cyclovirus 1	0.832061
>MW506306 South Korea	>KJ641711 Bat associated circovirus 8	0.831933
>JF938104 Myotis sp China	>KJ641711 Bat associated circovirus 8	0.827068
>MW506319 South Korea	>KJ020099 Mink circovirus	0.824074
>JF938084 Rhinolophus pusillus China	>KJ641711 Bat associated circovirus 8	0.822222
>OP380782 Glauconycteris superba Democratic Republic of the Congo	>KJ641716 Bat associated circovirus 12	0.821429
>OP380764 Myotis bechsteinii Hungary	>KU230452 Tick associated circovirus 1	0.820896
>OP380748 Rhinlophus hipposideros Hungary	>KU230452 Tick associated circovirus 1	0.817073
>OP380779 Myonycteris torcata Democratic Republic of the Congo	>GQ404849 Chimpanzee associated cyclovirus 1	0.816901
>MW506329 South Korea	>KJ641724 Bat associated circovirus 6	0.816327
>OP380786 Glauconycteris superba Democratic Republic of the Congo	>KJ641716 Bat associated circovirus 12	0.81295
>JF938095 Myotis sp China	>KJ641711 Bat associated circovirus 8	0.810606
>JF938108 Myotis sp China	>KJ641711 Bat associated circovirus 8	0.810219
>OP380770 Nyctalus noctula Germany	>KJ641716 Bat associated circovirus 12	0.807143
>OP380768 Myotis mystacinus Germany	>KJ641711 Bat associated circovirus 8	0.803279
>JF938129 Hipposideros armiger China	>KJ641711 Bat associated circovirus 8	0.80303
>OP380755 Phoniscus sp Vietnam	>MH188038 Mosquito associated circovirus 1	0.80303
>JN377559 China	>MN164703 Penguin circovirus	0.8
>OP380750 Rhinlophus hipposideros Hungary	>AJ301633 Canary circovirus	0.79798
>JF938122 Hipposideros armiger China	>KJ641724 Bat associated circovirus 6	0.794118
>MW506320 South Korea	>KJ020099 Mink circovirus	0.790909
>MW506311 South Korea	>KJ641724 Bat associated circovirus 6	0.789474
>MW506318 South Korea	>KJ641724 Bat associated circovirus 6	0.788136
>JF938083 Rhinolophus luctus China	>KJ641723 Bat associated circovirus 7	0.784722
>MW506324 South Korea	>KJ641724 Bat associated circovirus 6	0.784483
>JF938096 Myotis sp China	>KJ641711 Bat associated circovirus 8	0.782609
>KX834493 Myotis pequinius China	>KJ020099 Mink circovirus	0.782609
>JF938099 Myotis sp China	>KJ641711 Bat associated circovirus 8	0.781022
>KX834491 Rhinolophus pusillus China	>KJ641723 Bat associated circovirus 7	0.780142
>MW506308 Myotis petax South Korea	>KJ020099 Mink circovirus	0.776786
>JF938127 Rhinolophus pusillus China	>KJ641724 Bat associated circovirus 6	0.775362
>OP380758 Miniopterus schreibersi Hungary	>KT869077 Porcine circovirus 3	0.774648
>JF938105 Myotis sp China	>KJ641711 Bat associated circovirus 8	0.769784
>JF938112 Rousettus leschenaulti China	>KJ641711 Bat associated circovirus 8	0.769784
>JF938086 Rhinolophus luctus China	>KJ641711 Bat associated circovirus 8	0.768116
>MW506310 South Korea	>KJ020099 Mink circovirus	0.767241
>OP380766 Nyctalus noctula Germany	>KT869077 Porcine circovirus 3	0.767241
>OP380772 Hipposidero fuliginosus Democratic Republic of the Congo	>GQ404844 Human associated cyclovirus 2	0.765957
>OP380765 Eptesicus serotinus Slovakia	>KJ641711 Bat associated circovirus 8	0.764286
>LC456717 Myotis macrodactylus Japan	>KJ641711 Bat associated circovirus 8	0.763889
>LC456718 Myotis macrodactylus Japan	>KJ641711 Bat associated circovirus 8	0.763889
>MW506294 South Korea	>KJ020099 Mink circovirus	0.762712
>KX834494 Myotis ricketti China	>KJ020099 Mink circovirus	0.76087
>KX834495 Myotis fimbriatus China	>KJ020099 Mink circovirus	0.76087
>KX834496 Myotis fimbriatus China	>KJ020099 Mink circovirus	0.76087
>KX834498 Myotis fimbriatus China	>KJ020099 Mink circovirus	0.76087
>KX834499 Myotis fimbriatus China	>KJ020099 Mink circovirus	0.76087
>KX834500 Myotis fimbriatus China	>KJ020099 Mink circovirus	0.76087
>KX834502 Myotis fimbriatus China	>KJ020099 Mink circovirus	0.76087
>MW506309 South Korea	>KJ020099 Mink circovirus	0.760684
>OP380762 Eptesicus serotinus Hungary	>KJ641711 Bat associated circovirus 8	0.757143
>OP380767 Nyctalus noctula Germany	>KT869077 Porcine circovirus 3	0.756302
>KX834497 Myotis fimbriatus China	>KJ020099 Mink circovirus	0.753623
>KX834501 Myotis fimbriatus China	>KJ020099 Mink circovirus	0.753623
>KX834486 Myotis ricketti China	>KJ641711 Bat associated circovirus 8	0.751773
>KX834488 Myotis ricketti China	>KJ641711 Bat associated circovirus 8	0.751773
>KX834490 Myotis fimbriatus China	>KJ641711 Bat associated circovirus 8	0.751773
>OP380749 Eptesicus serotinus Hungary	>KJ641711 Bat associated circovirus 8	0.747573
>KX834487 Myotis fimbriatus China	>KJ641711 Bat associated circovirus 8	0.744681
>JF938126 Rhinolophus pusillus China	>KJ641723 Bat associated circovirus 7	0.742647
>OP380777 Nycteris cf hispida Democratic Republic of the Congo	>KT869077 Porcine circovirus 3	0.739437
>MW506304 South Korea	>KJ641711 Bat associated circovirus 8	0.735537
>MW506300 South Korea	>KJ641711 Bat associated circovirus 8	0.732759
>MW506316 South Korea	>KJ641711 Bat associated circovirus 8	0.732759
>MW506301 Miniopterus schreibersii South Korea	>KJ641711 Bat associated circovirus 8	0.732143
>MW506303 South Korea	>KJ641711 Bat associated circovirus 8	0.731093
>MW506312 Myotis macrodactylus South Korea	>KJ641711 Bat associated circovirus 8	0.731093
>MW506313 Myotis macrodactylus South Korea	>KJ641711 Bat associated circovirus 8	0.731093
>KX834489 Myotis fimbriatus China	>KJ641711 Bat associated circovirus 8	0.730496
>KX834507 Myotis ricketti China	>GU799606 Barbel circovirus	0.730496
>MW506302 South Korea	>KJ641711 Bat associated circovirus 8	0.728814
>MW506317 South Korea	>KJ641711 Bat associated circovirus 8	0.72807
>MW506296 South Korea	>KJ641711 Bat associated circovirus 8	0.724138
>MW506323 South Korea	>KJ641711 Bat associated circovirus 8	0.723214
>JF938097 Myotis sp China	>KJ641711 Bat associated circovirus 8	0.718518
>OP380775 Hipposideros sp Democratic Republic of the Congo	>HQ738634 Bovine associated cyclovirus 1	0.71831
>MW506305 South Korea	>KJ641711 Bat associated circovirus 8	0.716814
>MW506325 South Korea	>KJ641711 Bat associated circovirus 8	0.714286
>MW506297 South Korea	>KJ641711 Bat associated circovirus 8	0.713044
>OP380781 Hipposideros sp Democratic Republic of the Congo	>MH545511 Ant associated cyclovirus 1	0.704225
>OP380778 Nycteris grandis Democratic Republic of the Congo	>KM382269 Bat associated cyclovirus 12	0.7
>JN377562 China	>MH188038 Mosquito associated circovirus 1	0.69697
>MW506322 South Korea	>KJ641727 Bat associated circovirus 5	0.695652
>OP380780 Neoromicia cf sp nov Democratic Republic of the Congo	>LC018134 Squirrel associated cyclovirus 1	0.687943
>OP380796 Myotis alcathoe Romania	>KJ641727 Bat associated circovirus 5	0.685714
>OP380774 Hipposideros sp Democratic Republic of the Congo	>KJ641715 Bat associated cyclovirus 8	0.676056
>OP380783 Democratic Republic of the Congo	>KJ641711 Bat associated circovirus 8	0.671429
>OP380771 Hipposideros sp Democratic Republic of the Congo	>KJ641715 Bat associated cyclovirus 8	0.661972
>OP380788 Epomops franqueti Democratic Republic of the Congo	>KJ641715 Bat associated cyclovirus 8	0.661972
>KX834503 Myotis fimbriatus China	>MN928506 Bat associated circovirus 13	0.647482
>KX834504 Myotis fimbriatus China	>MN928506 Bat associated circovirus 13	0.647482
>KX834505 Myotis fimbriatus China	>MN928506 Bat associated circovirus 13	0.647482
>KX834506 Myotis fimbriatus China	>MN928506 Bat associated circovirus 13	0.647482
>JF938116 Rousettus leschenaulti China	>KJ641723 Bat associated circovirus 7	0.647059
>JF938115 Rousettus leschenaulti China	>KY370037 Rodent associated circovirus 6	0.646617
>OP380773 Mops cf midas Democratic Republic of the Congo	>JF938081 Bat associated cyclovirus 3	0.633803
>MW506307 South Korea	>KJ641741 Bat associated circovirus 9	0.628319
>JF938118 Rousettus leschenaulti China	>KJ641711 Bat associated circovirus 8	0.626866
>JF938109 Rousettus leschenaulti China	>KJ641723 Bat associated circovirus 7	0.623188
>JF938114 Rousettus leschenaulti China	>KY370037 Rodent associated circovirus 6	0.621212
>JF938130 Rousettus leschenaulti China	>KY370037 Rodent associated circovirus 6	0.620438
>MW506298 South Korea	>JX569794 Cockroach associated cyclovirus 1	0.619048
>JF938094 Myotis sp China	>KJ641717 Bat associated cyclovirus 11	0.607143
>JF938092 Myotis sp China	>KJ641717 Bat associated cyclovirus 11	0.602837
>OP380760 Barbastella barbastellus Hungary	>MN928506 Bat associated circovirus 13	0.586956
>OP380797 Pteropus giganteus Hungary	>KJ641711 Bat associated circovirus 8	0.582734
>OP380776 Hipposideros sp Democratic Republic of the Congo	>LC018134 Squirrel associated cyclovirus 1	0.564286
>KT732825 Pteropus tonganus Tonga	>KT869077 Porcine circovirus 3	0.472868
>OP380756 Hipposideros armiger Vietnam	>MF497827 Rodent associated circovirus 7	0.426471
>OP380794 Myotis myotis/blythii Hungary	>LC416389 Civet circovirus	0.42029
>OP380793 Myotis myotis Hungary	>LC416389 Civet circovirus	0.413044
>OP380761 Myotis daubentonii Hungary	>KY370042 Rodent associated circovirus 2	0.359375
